# Supplementary material for: Glial response to hypoxia in mutants of NPAS1/3 homolog Trachealess through Wg signaling to modulate synaptic bouton organization
Source: PLoS Genet. 2019 Aug 5;15(8):e1007980. doi: 10.1371/journal.pgen.1007980 (PMC6695205; doi:10.1371/journal.pgen.1007980)
Supplement: S1 Dataset — (XLSX) [file pgen.1007980.s009.xlsx]

## Sheet: Fig 1
Fig 1B	Satellite bouton (%)			Fig 1B	Total bouton #			Fig 1D	Satellite bouton (%)									Fig 1F	Satellite bouton (%)
genotype	w1118	trh1/+	trh1/ trh2	genotype	w1118	trh1/+	trh1/ trh2	genotype	trh-RNAi	btl-GAL4	btl-GAL4/trh-RNAi	elav-GAL4	elav/-GAL4/trh-RNAi	repo-GAL4	repo-GAL4/trh-RNAi	MHC-GAL4	MHC-GAL4/trh-RNAi	genotype	UAS-trh trh1/trh2	btl-GAL4 trh1/trh2	btl-GAL4/UAS-trh trh1/trh2
1	12.5	0	30.56	1	72	78	72	1	8.45	0	12.66	0	4.29	3.7	3.28	1.89	3.13	1	40.43	10.66	0
2	12.99	0	41.38	2	77	89	87	2	0	6.25	3.17	0	3.33	0	0	5.97	0	2	8.42	30	6.25
3	12.07	2.8	14.91	3	65	110	114	3	11.36	7.14	10.81	0	3.13	6.19	4.49	0	6.41	3	5.56	9.68	17.65
4	5.41	0	31.01	4	74	104	158	4	2.17	5.26	4.17	5.06	0	0	7.22	0	4.21	4	24.73	6.93	0
5	0	7.69	21.54	5	101	65	65	5	0	3.64	5.88	3.33	0	8.91	8.33	5.38	0	5	27.93	4.44	0
6	8.16	13.58	8	6	98	81	75	6	1.75	2.86	17.44	4.94	0	4.48	4.04	0	7.69	6	31.68	26.47	0
7	8.93	12.37	6.85	7	56	97	73	7	3.17	7.69	12.14	0	0	0	0	0	0	7	20	20	0
8	3.33	0	0	8	60	115	73	8	0	6.45	12.5	1.77	3.39	2.67	2.38	0	0	8	15.63	25.64	0
9	0	0	24.17	9	65	81	138	9	0	0	4.76	0	0	2.15	3.92	0	0	9	16.85	0	0
10	0	6.58	28.26	10	73	76	98	10	0	0	18.18	4.6	0	0	0	0	0	10	20	9.47	0
11				11			97	11		0								11			0
12				12				12		0								12			0
13				13				13										13			0
14				14				14										14
15				15				15										15
mean	6.339	4.302	20.668		74.1	89.6	95.4545	mean	2.69	3.27417	10.171	1.97	1.414	2.81	3.366	1.324	2.144	mean	21.123	14.329	1.83846
SD	5.32847	5.40199	12.9794		14.9105	16.3177	30.0844	SD	4.02646	3.17999	5.43246	2.27498	1.84957	3.05968	2.91526	2.37177	3.01437	SD	10.5308	10.3796	5.05508
SEM	1.68501	1.70826	4.10446		4.71511	5.1601	9.0708	SEM	1.27328	0.917983	1.71789	0.719413	0.584884	0.967557	0.921886	0.75002	0.953227	SEM	3.33014	3.28232	1.40203
number	10	10	10		10	10	11	number	10	12	10	10	10	10	10	10	10	number	10	10	13
mean ± SEM	6.3 ± 1.7	4.3 ± 1.7	20.7 ± 4.1	mean ± SEM	74.1 ± 4.7	89.6 ± 5.2	95.5 ± 9.1	mean ± SEM	2.7 ± 1.3	3.3 ± 0.9	10.2 ± 1.7	2.0 ± 0.7	1.4 ± 0.6	2.8 ± 1.0	3.4 ± 0.9	1.3 ± 0.8	2.1 ± 1.0	mean ± SEM	21.1 ± 3.3	14.3 ± 3.3	1.8 ± 1.4

## Sheet: Fig 2
Fig 2B	GFP/RFP ratio				Fig 2D	Satellite bouton (%)
genotype	w1118 (21%)	w1118 (5%)	trh1/+ (21%)	trh1/trh2 (21%)	genotype	w1118 (21%)	w1118 (5%)	trh1/trh2 (21%)	trh1/trh2 (50%)
1	0.293164	0.923314	0.047558	0.54326	1	12.86	21.54	15	0
2	0.068913	1.01922	0.059215	0.609966	2	7.95	17.02	6.9	0
3	0.236633	0.570254	0.180672	1.02059	3	0	23.08	22.67	3.28
4	0.353229	0.307756	0.113151	1.09265	4	3.28	22.64	18.42	0
5	0.073776	1.34847	0.08074	0.326984	5	2.94	23.44	24.71	0
6	0.063014	0.847858	0.076423	1.29657	6	0	11.63	16	4.08
7					7	10.53	19.63	0	0
8					8	8.11	22.62	8.25	0
9					9	0	14.52	16.3	0
10					10	0	16.67	23.26	0
11					11		21.15
12					12
13					13
14					14
15					15
mean	0.181455	0.836146	0.0929598	0.815004	mean	4.567	19.4491	15.151	0.736
SD	0.129088	0.361558	0.048423	0.375582	SD	4.89968	3.94592	7.96988	1.56304
SEM	0.0527	0.147605	0.0197686	0.153331	SEM	1.54942	1.18974	2.5203	0.494277
number	6	6	6	6	number	10	11	10	10
mean ± SEM	0.18 ± 0.05	0.84 ± 0.15	0.09 ± 0.02	0.82 ± 0.15	mean ± SEM	4.6 ± 1.5	19.4 ± 1.2	15.2 ± 2.5	0.74 ± 0.49

## Sheet: Fig 3
Fig 3B	Satellite bouton (%)				Fig 3D	Satellite bouton (%)			Fig 3F	Satellite bouton (%)
genotype	elav-GAL4/UAS-sima	repo-GAL4/UAS-sima	MHC-GAL4/UAS-sima	repo-GAL4/UAS-sima UAS-wg-RNAi	genotype	sima-RNAi trh1/trh2	repo-GAL4 trh1/trh2	repo-GAL4/sima-RNAi trh1/trh2	genotype	sima-RNAi (5% O2)	repo-GAL4 (5% O2)	repo-GAL4/sima-RNAi (5% O2)
1	6.12	0	0	2.31	1	8.16	3.8	1.65	1	10.43	15.52	0
2	1.32	16.52	0	0	2	12.5	13.85	2.78	2	4.82	13.79	0
3	0	16.95	0	5.36	3	4.82	6.1	7.14	3	5.61	34.36	0
4	0	17.98	0	0	4	5.77	12.33	0	4	15.83	22.31	0
5	1.89	22.03	0	8.49	5	15.83	17.33	8.7	5	10.53	10.1	0
6	5.56	9.43	9.09	0	6	10.53	16.53	5.32	6	8.5	12	0
7	3.42	13.4	2.74	0	7	8.5	21.9	6.14	7	11.11	12	0
8	2.44	10.48	0		8	11.11	15.71	2.65	8	21.69	14.63	0
9		12.24	5.5		9	15.12	14.49	1.44	9	15.85	13.54	0
10		0	0		10	0	0	0	10	33.33	15.63	0
11					11				11	0		4.96
12					12				12
13					13				13
14					14				14
15					15				15
mean	2.59375	11.903	1.733	2.30857	mean	9.234	12.204	3.582	mean	12.5182	16.388	0.450909
SD	2.31493	7.30398	3.16847	3.38721	SD	4.85867	6.79926	3.05344	SD	9.10744	7.11329	1.4955
SEM	0.81845	2.30972	1.00196	1.28025	SEM	1.53644	2.15011	0.965582	SEM	2.746	2.24942	0.450909
number	8	10	10	7	number	10	10	10	number	11	10	11
mean ± SEM	2.6 ± 0.8	11.9 ± 2.3	1.7 ± 1.0	2.3 ± 1.3	mean ± SEM	9.2 ± 1.5	12.2 ± 2.2	3.6 ± 1.0	mean ± SEM	12.5 ± 2.7	16.4 ± 2.2	0.45 ± 0.45

## Sheet: Fig 4
Fig 4B	Normalized Wg intensity			Fig 4D	Normalized Wg intensity				Fig 4F	Satellite bouton (%)
genotype	w1118	trh1/+	trh1/ trh2	genotype	repo-GAL4	repo-GAL4 sima-RNAi	repo-GAL4 trh1/trh2	repo-GAL4/sima-RNAi trh1/trh2	genotype	wg-RNAi trh1/trh2	repo-GAL4/wg-RNAi trh1/trh2
1	0.135966	0.048516	0.616925	1	0.097173	0.221021	0.358414	0.122865	1	17.54	5.43
2	0.181043	0.228032	0.420054	2	0.133299	0.30659	0.128318	0.067261	2	27.06	0
3	0.194317	0.10563	0.329495	3	0.09247	0.295769	0.215056	0.114045	3	10	3.33
4	0.194453	0.293517	0.261876	4	0.050399	0.125753	0.587901	0.298677	4	26.53	14.29
5	0.229843	0.124437	0.443037	5	0.346484	0.236324	0.554964	0.314874	5	3.7	6.76
6	0.057552	0.144006	0.550603	6	0.395001	0.16911	1.08027	0.360059	6	19.69	0
7	0.138971	0.133862	0.427299	7	0.210998	0.319803	1.41657	0.365689	7	15.91	8.08
8	0.297652	0.122583	0.993703	8	0.248927	0.366396	1.0587	0.150454	8	15.94	3.09
9		0.116538	0.336177	9	0.230913	0.246682		0.471727	9		0
10				10	0.343443	0.239487			10		3.51
11				11	0.394282				11
12				12					12
13				13					13
14				14					14
15				15					15
mean	0.178725	0.146347	0.486574	mean	0.231217	0.252694	0.675024	0.251739	mean	17.0463	4.449
SD	0.0710575	0.0721586	0.219627	SD	0.126302	0.072091	0.461987	0.14105	SD	7.81699	4.46833
SEM	0.0251226	0.0240529	0.0732089	SEM	0.0380813	0.0227972	0.163337	0.0470166	SEM	2.76372	1.41301
number	8	9	9	number	11	10	8	9	number	8	10
mean ± SEM	0.18 ± 0.03	0.15 ± 0.02	0.49 ± 0.07	mean ± SEM	0.23 ± 0.04	0.25 ± 0.02	0.68 ± 0.16	0.25 ± 0.05	mean ± SEM	17.0 ± 2.8	4.4 ± 1.4

## Sheet: Fig 5
Fig 5B	Satellite bouton (%)						Fig 5D	loop #		Fig 5F	Overlapping area (%)
genotype	elav-GAL4 trh1/trh2	elav-GAL4/wg-RNAi trh1/trh2	elav-GAL4/fz2-RNAi trh1/trh2	fz2-RNAi trh1/trh2	MHC-GAL4 trh1/trh2	MHC-GAL4/fz2-RNAi trh1/trh2	genotype	trh1/+	trh1/trh2	genotype	trh1/+	trh1/trh2
1	5.93	6.67	0	4.92	0	2.99	1	3	12	1	12	26
2	12.3	4.85	0	11.48	16.18	5	2	4	6	2	4	9
3	8.16	6.98	2.9	0	6.33	9.18	3	4	9	3	2	4
4	12	4.35	3.08	22.64	6.52	9.92	4	2	14	4	3	15
5	12.09	2.22	0	3.41	9.72	10.42	5	2	6	5	7	9
6	0	7.29	9.71	13.83	6.06	13.89	6	1	8	6	6	10
7	11.94	11.4	1.87	9.52	4.76	0	7	3	6	7	9	39
8	16.98	4.59	0	20.78	0	6.78	8	3	14	8	6	10
9	14.12		5.21	19.44	11.76		9	4	11	9	4	32
10	7.53				3.13		10	4		10	9	13
11							11	3		11
12							12	2		12
13							13			13
14							14			14
15							15			15
mean	10.105	6.04375	2.53	11.78	6.446	7.2725	mean	2.91667	9.55556	mean	6.2	16.7
SD	4.81961	2.73965	3.26369	8.08471	5.06422	4.48779	SD	0.996205	3.32081	SD	3.11983	11.5667
SEM	1.52409	0.968611	1.0879	2.6949	1.60145	1.58667	SEM	0.28758	1.10694	SEM	0.986577	3.65772
number	10	8	9	9	10	8	number	12	9	number	10	10
mean ± SEM	10.1 ± 1.5	6.0 ± 1.0	2.5 ± 1.1	11.8 ± 2.7	6.4 ± 1.6	7.3 ± 1.6	mean ± SEM	2.92 ± 0.29	9.56 ± 1.11	mean ± SEM	6.2 ± 1.0	16.7 ± 3.7

## Sheet: Fig 6
Fig 6B	Speed (mm/s)			Fig 6C	Head turning angle (degree/s)			Fig 6E	Uncoordinated stride (%)
genotype	w1118	trh1/+	trh1/ trh2	genotype	w1118	trh1/+	trh1/ trh2	genotype	w1118	trh1/ trh2
1	0.618814	0.922937	0.130689	1	7.56529	9.99862	18.3405	1	0	90
2	0.431755	0.219731	0.167711	2	6.34912	9.56629	19.2056	2	0	100
3	1.28111	0.303131	0.021556	3	12.4273	17.6563	3.68266	3	0	100
4	0.548161	0.910289	0.084558	4	5.59382	15.6058	19.2529	4	0	94.7368
5	0.661069	0.256058	0.133493	5	9.19754	4.33323	3.368	5	0	88.8889
6	0.791453	0.185337	0.132523	6	10.2616	5.82656	11.5026	6	0	55.5556
7	0.616496	0.31484	0.163858	7	5.9343	6.27758	14.8273	7	0	28.5714
8	0.566643	0.382534	0.223688	8	8.67514	9.37707	6.79075	8	0	44.4444
9	0.358889	0.225851	0.218641	9	5.8789	4.89317	13.9179	9	0	20
10	0.379889	0.357108	0.113048	10	9.18613	12.2812	4.60726	10	0	70
11	0.509394	0.706585	0.208974	11	4.23304	11.1873	21.6589	11
12	0.344851	0.656508	0.058962	12	7.19917	9.78652	1.97624	12
13	1.2608		0.203092	13	8.95099		14.1795	13
14			0.090099	14			4.285	14
15				15				15
mean	0.643794	0.453409	0.139349	mean	7.80403	9.73247	11.2568	mean	0	69.2197
SD	0.306682	0.270995	0.0622209	SD	2.24943	4.11081	6.97486	SD	0	30.2594
SEM	0.0850584	0.0782296	0.0166292	SEM	0.623881	1.18669	1.86411	SEM	0	9.56885
number	13	12	14	number	13	12	14	number	10	10
mean ± SEM	0.64 ± 0.09	0.45 ± 0.08	0.14 ± 0.02	mean ± SEM	7.8 ± 0.6	9.7 ± 1.2	11.3 ± 1.9	mean ± SEM	0 ± 0	69.2 ± 9.6

## Sheet: Fig 7
Fig 7B	Satellite bouton (%)										Fig 7C	Total bouton #
genotype	w1118, A2	w1118, A3	w1118, A4	w1118, A5	w1118, A6	trh1/ trh2, A2	trh1/ trh2, A3	trh1/ trh2, A4	trh1/ trh2, A5	trh1/ trh2, A6	genotype	w1118, A2	w1118, A3	w1118, A4	w1118, A5	w1118, A6	trh1/ trh2, A2	trh1/ trh2, A3	trh1/ trh2, A4	trh1/ trh2, A5	trh1/ trh2, A6
1	0	13	0	0	0	19.61	31	11	3	0	1	195	72	97	103	46	204	72	140	59	37
2	0	13	0	0	0	15.2	41	12	18	0	2	257	77	110	81	30	171	87	67	51	23
3	0	12	0	0	0	54.9	15	21	0	12	3	103	65	83	68	16	150	114	91	67	17
4	0	5	3	0	4	12.55	31	16	0	0	4	183	74	88	60	45	231	158	63	90	38
5	0	0	0	0	0	7.73	22	0	0	12	5	120	101	71	78	46	181	65	62	65	25
6	0	8	0	0	0	9.34	8	0	3	0	6	143	98	64	48	39	182	75	80	59	26
7	1	9	0	0	0	18.01	7	9	18	0	7	229	60	77	60	39	161	73	75	39	42
8	4	3	2	0	4	15.23	0	14	7	0	8	169	65	90	48	54	151	73	57	122	49
9	1	0	0	5	0	8.63	24	0	0	5	9	164	73	90	60	45	139	211	32	28	41
10	0	0	2	0		18.52	28		0		10	203		88	55		162	138		27
11											11
12											12
13											13
14											14
15											15
mean	0.6	6.3	0.7	0.5	0.888889	17.972	20.7	9.22222	4.9	3.22222	mean	176.6	76.1111	85.8	66.1	40	173.2	106.6	74.1111	60.7	33.1111
SD	1.26491	5.41705	1.1595	1.58114	1.76383	13.6542	12.9104	7.69379	7.26407	5.23874	SD	47.437	14.3042	13.0622	17.0584	11.158	27.704	48.4773	29.6835	28.7713	10.6706
SEM	0.4	1.71302	0.366667	0.5	0.587945	4.31785	4.08262	2.5646	2.2971	1.74625	SEM	15.0009	4.76808	4.13064	5.39434	3.71932	8.76077	15.3299	9.89451	9.09829	3.55686
number	10	10	10	10	9	10	10	9	10	9	number	10	9	10	10	9	10	10	9	10	9
mean ± SEM	0.6 ± 0.4	6.3 ± 1.7	0.7 ± 0.4	0.5 ± 0.5	0.9 ± 0.6	18.0 ± 4.3	20.7 ± 4.1	9.2 ± 2.6	4.9 ± 2.3	3.2 ± 1.7	mean ± SEM	176.6 ± 15.0	76.1 ± 4.8	85.8 ± 4.1	66.1 ± 5.4	40.0 ± 3.7	173.2 ± 8.8	106.6 ± 15.3	74.1 ± 9.9	60.7 ± 9.1	33.1 ± 3.6

## Sheet: Fig 8
Fig 8C	mEJP amplitude (mV)				Fig 8D	mEJP frequency (Hz)				Fig 8E	EJP amplitude (mV)				Fig 8F	QC (EJP/mEJP)
genotype	w1118, A3	trh1/ trh2, A3	w1118, A6	trh1/ trh2, A6	genotype	w1118, A3	trh1/ trh2, A3	w1118, A6	trh1/ trh2, A6	genotype	w1118, A3	trh1/ trh2, A3	w1118, A6	trh1/ trh2, A6	genotype	w1118, A3	trh1/ trh2, A3	w1118, A6	trh1/ trh2, A6
1	1.7574	2.00898	1.01125	0.908858	1	2.07385	3.77291	3.80168	0.75745	1	50.3844	27.3328	51.0312	24.5124	1	28.6699	13.6053	50.4637	26.9706
2	1.408	1.07257	1.44965	1.77781	2	2.20965	2.80883	0.722256	1.30199	2	55.0059	52.9647	53.6421	44.0683	2	39.0667	49.3809	37.0036	24.7879
3	1.95436	0.708132	1.32091	2.19645	3	1.31258	1.72085	2.97467	0.98183	3	53.5672	23.5958	40.1878	54.8295	3	27.4091	33.3212	30.4243	24.9628
4	1.33882	0.55757	1.02262	1.30635	4	1.5089	1.55202	1.3965	1.16809	4	63.8359	27.6369	40.8257	27.7726	4	47.6806	49.5667	39.9225	21.2597
5	0.781357	1.20229	0.603561	0.685211	5	1.42253	2.08957	2.76235	2.44151	5	43.5748	65.2061	37.5664	23.7705	5	55.768	54.2347	62.2413	34.6907
6	1.31356	1.09747	1.47991	1.88727	6	2.25421	1.94964	1.45152	1.94996	6	46.621	52.2856	53.9781	60.6852	6	35.4921	47.6419	36.4738	32.1549
7	1.04261	1.71009	1.78821	1.21387	7	2.5341	3.24282	1.03492	0.892825	7	60.4783	65.2467	68.05	34.9642	7	58.0067	38.1541	38.0549	28.804
8	1.53183	1.77825	1.30042	2.12799	8	2.10307	2.46169	1.62786	1.75824	8	59.8435	56.7171	36.0159	62.5	8	39.0667	31.8948	27.6956	29.3704
9	1.62777	0.898843	1.25483		9	1.70091	1.24514	2.44842		9	52.9576	67.9455	34.8698		9	32.5339	75.5921	27.7886
10	1.55192	0.737448			10	2.07323	4.03746			10	59.8435	49.692			10	38.5609	67.3838
11		1.55457			11		1.7425			11		56.1192			11		36.0995
12		1.07815			12		1.01113			12		56.9012			12		52.7764
13		1.00825			13		3.3125			13		59.9698			13		59.479
14					14					14					14
15					15					15					15
mean	1.43076	1.18559	1.24793	1.51298	mean	1.9193	2.38054	2.02447	1.40649	mean	54.6112	50.8933	46.2408	41.6378	mean	40.2255	46.8562	38.8965	27.8751
SD	0.339876	0.448117	0.338476	0.565425	SD	0.406449	0.976799	1.02106	0.588407	SD	6.51294	15.0835	11.1147	16.1567	SD	10.5311	16.3666	11.2395	4.31712
SEM	0.107478	0.124285	0.112825	0.199908	SEM	0.128531	0.270915	0.340352	0.208033	SEM	2.05957	4.18341	3.70489	5.71224	SEM	3.33023	4.53928	3.74652	1.52633
number	10	13	9	8	number	10	13	9	8	number	10	13	9	8	number	10	13	9	8
mean ± SEM	1.4 ± 0.1	1.2 ± 0.1	1.2 ± 0.1	1.5 ± 0.2	mean ± SEM	1.9 ± 0.1	2.4 ± 0.3	2.0 ± 0.3	1.4 ± 0.2	mean ± SEM	54.6 ± 2.1	50.9 ± 4.2	46.2 ± 3.7	41.6 ± 5.7	mean ± SEM	40.2 ± 3.3	46.9 ± 4.5	38.9 ± 3.7	27.9 ± 1.5

## Sheet: S1 Fig
S1A Fig	Muscle area (*103mm2)
genotype	w1118	trh1/+	trh1/ trh2
1	56913.8	64897.5	81065
2	69580.2	50471	85721.1
3	56840.6	61853.1	59340
4	58483.4	72811.7	63640.9
5	55676.6	72500.2	57207.5
6	59562.9	74929.2	39287.4
7	62354.5	64468.7	51139.3
8	64358.7	70221.3	50579.1
9	73646.2	78719.8	56919.4
10	62764.6	85268.9
11	57336.5	74386.6
12	57411.5
13
14
15
	61244.1	70048	60544.4
	5609.18	9334.23	14705
	1619.23	2814.38	4901.67
mean	61.2441	70.048	60.5444
SD	5.60918	9.33423	14.705
SEM	1.61923	2.81438	4.90167
number	12	11	9
mean ± SEM	61.2 ± 1.6	70.0 ± 2.8	60.5 ± 4.9

## Sheet: S2 Fig
S2B Fig	Branches #		S2C Fig	GFP intensity				S2D Fig	RFP intensity
genotype	trh1/+	trh1/ trh2	genotype	w1118 (21%)	w1118 (5%)	trh1/+ (21%)	trh1/trh2 (21%)	genotype	w1118 (21%)	w1118 (5%)	trh1/+ (21%)	trh1/trh2 (21%)
1	6	9	1	49.445	145.387	6.78873	77.8731	1	175.473	160.365	140.51	148.161
2	6	7	2	6.32642	89.5461	4.6009	100.113	2	97.0191	86.6742	80.415	168.857
3	5	7	3	22.8407	58.0677	29.9633	166.097	3	98.3118	102.433	174.952	167.14
4	5	6	4	33.618	29.3036	12.5794	130.045	4	95.7074	99.0669	117.273	129.041
5	6	9	5	4.97542	43.1505	13.0044	67.3967	5	67.0793	74.0606	169.094	208.403
6	6	7	6	4.78278	110.378	12.8182	107.819	6	78.4606	134.874	175.93	87.1483
7	6	8	7					7
8	6	8	8					8
9	5	7	9					9
10	6	8	10					10
11		7	11					11
12			12					12
13			13					13
14			14					14
15			15					15
mean	5.7	7.54545	mean	20.3314	79.3056	13.2925	108.224	mean	102.008	109.579	143.029	151.459
SD	0.483046	0.934199	SD	18.4615	44.0355	8.90589	35.9985	SD	38.0783	32.146	38.3957	41.0866
SEM	0.152753	0.281672	SEM	7.53688	17.9774	3.63581	14.6963	SEM	15.5454	13.1236	15.675	16.7736
number	10	11	number	6	6	6	6	number	6	6	6	6
mean ± SEM	5.7 ± 0.15	7.5 ± 0.28	mean ± SEM	20.3 ± 7.5	79.3 ± 18.0	13.3 ± 3.6	108.2 ± 14.7	mean ± SEM	102.0 ± 15.5	109.6 ± 13.1	143.0 ± 15.7	151.5 ± 16.8

[truncated: 3 more sheets: S3 Fig, S4 Fig, S5 Fig]
